# Supplementary material for: Genome-wide identification and expression analysis of PUB genes in cotton
Source: BMC Genomics. 2020 Mar 6;21:213. doi: 10.1186/s12864-020-6638-5 (PMC7060542; doi:10.1186/s12864-020-6638-5)
Supplement: Supplementary file 1 — Additional file 1 Table S1. Primers used in the manuscript. [file 12864_2020_6638_MOESM1_ESM.xlsx]

## Sheet: Sheet1
Additional file 1: Table S1 Primers used in the manuscript
No.	Primer name	Primer sequence
1	InGhPUB85A-V-Foward	TAAGGTTACCGAATTCATGGTTGAAAGTGGAAG
2	InGhPUB85A-V-Reverse	TCGGGACATGCCCGGGTTTCACAAGCCTCCTTC
3	InGhPUB45D-V-Foward	TAAGGTTACCGAATTCTTGGTTGAAAGTGGAAG
4	InGhPUB45D-V-Reverse	TCGGGACATGCCCGGGCTTCACAAGCCTCCTTC
5	qGhPUB85A-Foward	ATGGTTGAAAGTGGAAG
6	qGhPUB85A-Reverse	TTTCACAAGCCTCCTTC
7	qGhPUB45D-Foward	TTGGTTGAAAGTGGAAG
8	qGhPUB45D-Reverse	CTTCACAAGCCTCCTTC
9	GhPUBs-RFP-Forward	CACGGGGGACTCTAGAATGGTGTCAGGTTCGGCATTA
10	GhPUBs-RFP-Reverse	AGGAGGCCATCCCGGGGTCCAATTTGTAAGCCCAACC
11	InGhPUBs-Forward	CTCTAGAGGATCCCCGGGATGGTGTCAGGTTCGGCATT
12	InGhPUBs-Reverse	GATCGGGGAAATTCGAGCTCTTAGTCCAATTTGTAAGCCCA
