# Supplementary material for: Genome-wide identification and expression analysis of PUB genes in cotton
Source: BMC Genomics. 2020 Mar 6;21:213. doi: 10.1186/s12864-020-6638-5 (PMC7060542; doi:10.1186/s12864-020-6638-5)
Supplement: Supplementary file 2 — Additional file 2 Table S2. Essential information of PUB gene members in Gossypium raimondii. [file 12864_2020_6638_MOESM2_ESM.xlsx]

## Sheet: Sheet1
Additional file 2: Table S2 Essential information of PUB gene members in Gossypium raimondii
Gene name	Locations	Chromosomes	Length of ORF (bp)	Type of protein domain	Subcellular localizations	Location of U-box domain
GrPUB1	Gorai.001G050300.1	Chr1:4781899:4786815:+	2466	11	Nuclear	750-821
GrPUB2	Gorai.001G109500.1	Chr1:12623068:12627786:-	2010	2	Cytoplasmic	257-331
GrPUB3	Gorai.001G125700.1	Chr1:15762002:15763219:+	1218	3	Nuclear	5-81
GrPUB4	Gorai.001G152800.1	Chr1:21385970:21393878:+	3021	2	Nuclear	260-334
GrPUB5	Gorai.001G169200.1	Chr1:24086147:24089980:-	2397	11	Nuclear	728-798
GrPUB6	Gorai.001G169300.1	Chr1:24152714:24158834:-	2697	5	Nuclear	827-898
GrPUB7	Gorai.001G178000.1	Chr1:26683899:26689194:+	2382	2	Nuclear	251-325
GrPUB8	Gorai.001G229800.1	Chr1:46620388:46623677:-	1380	2	Nuclear	74-148
GrPUB9	Gorai.001G254100.1	Chr1:52519471:52525508:+	2352	2	Nuclear	235-309
GrPUB10	Gorai.001G259300.1	Chr1:53408356:53410512:+	1641	2	Nuclear	64-138
GrPUB11	Gorai.002G020800.1	Chr2:1425427:1429397:-	3090	2	Cytoplasmic	259-333
GrPUB12	Gorai.002G026500.1	Chr2:2008217:2014228:+	1572	6	Nuclear	1-70
GrPUB13	Gorai.002G114600.1	Chr2:16153173:16157467:-	2442	2	Golgi	28-107
GrPUB14	Gorai.002G116600.1	Chr2:16578832:16581970:-	1938	2	Nuclear	270-344
GrPUB15	Gorai.002G127200.1	Chr2:19424335:19428263:-	2232	10	Nuclear	254-328
GrPUB16	Gorai.002G180200.1	Chr2:47377211:47380675:-	1899	2	Nuclear	252-326
GrPUB17	Gorai.002G184700.1	Chr2:49027695:49032769:-	2328	2	Nuclear	277-351
GrPUB18	Gorai.002G206200.1	Chr2:55205038:55208156:+	1893	2	Nuclear	255-329
GrPUB19	Gorai.002G234800.1	Chr2:59528355:59529922:-	1209	3	Nuclear	5-80
GrPUB20	Gorai.002G254900.1	Chr2:61738060:61746432:+	4410	7	Plasma Membrane	501-576
GrPUB21	Gorai.003G014000.1	Chr3:898683:903637:-	2271	3	Nuclear	268-342
GrPUB22	Gorai.003G037200.1	Chr3:3916779:3921151:+	2397	4	Nuclear	722-796
GrPUB23	Gorai.003G133100.1	Chr3:38963376:38967828:+	1983	2	Cytoplasmic	258-332
GrPUB24	Gorai.004G243400.1	Chr4:58109239:58111496:+	1647	2	Nuclear	29-103
GrPUB25	Gorai.005G005300.1	Chr5:313592:315646:-	2055	2	Chloroplast	270-344
GrPUB26	Gorai.005G053600.1	Chr5:5295835:5301542:+	1560	6	Mitochondrial	1-70
GrPUB27	Gorai.005G080600.1	Chr5:9577737:9579397:+	1221	3	Nuclear	9-83
GrPUB28	Gorai.005G080700.1	Chr5:9620078:9621836:+	1221	3	Nuclear	9-83
GrPUB29	Gorai.005G114100.1	Chr5:21832248:21834861:+	2031	2	Nuclear	302-376
GrPUB30	Gorai.005G152900.1	Chr5:42833517:42834851:-	1335	3	Cytoplasmic	31-105
GrPUB31	Gorai.005G169300.1	Chr5:49625441:49630824:+	2322	2	Nuclear	278-352
GrPUB32	Gorai.005G183200.1	Chr5:53502889:53505269:-	2061	2	Plasma Membrane	277-351
GrPUB33	Gorai.005G197900.1	Chr5:57237975:57241851:+	3102	2	Nuclear	259-333
GrPUB34	Gorai.005G237200.1	Chr5:61883498:61885062:-	1251	3	Nuclear	14-88
GrPUB35	Gorai.005G258700.1	Chr5:63463510:63467246:+	1923	2	Nuclear	265-339
GrPUB36	Gorai.006G012900.1	Chr6:2782253:2788820:-	3162	1	Cytoplasmic	954-1028
GrPUB37	Gorai.006G089900.1	Chr6:32622977:32625780:+	2136	2	Plasma Membrane	291-365
GrPUB38	Gorai.006G106000.1	Chr6:34857031:34861558:+	3111	2	Nuclear	247-326
GrPUB39	Gorai.006G116300.1	Chr6:36537338:36538603:+	1209	3	Mitochondrial	5-81
GrPUB40	Gorai.006G116400.1	Chr6:36546454:36547896:-	1245	3	Nuclear	5-80
GrPUB41	Gorai.006G148900.1	Chr6:40731715:40733546:-	1239	3	Nuclear	5-80
GrPUB42	Gorai.006G149000.1	Chr6:40744456:40745688:-	1233	3	Cytoplasmic	7-83
GrPUB43	Gorai.006G202700.1	Chr6:45898464:45905330:-	3036	3	Nuclear	260-334
GrPUB44	Gorai.006G245100.1	Chr6:49022028:49026837:-	3048	2	Cytoplasmic	259-333
GrPUB45	Gorai.006G251300.1	Chr6:49489002:49494664:-	1575	6	Mitochondrial	1-70
GrPUB46	Gorai.007G064700.1	Chr7:4540702:4542401:+	1218	2	Nuclear	9-83
GrPUB47	Gorai.007G099600.1	Chr7:7360448:7364400:+	2205	4	Nuclear	667-734
GrPUB48	Gorai.007G146800.1	Chr7:12392321:12397544:+	2448	2	Nuclear	275-349
GrPUB49	Gorai.007G157900.1	Chr7:13781969:13784267:+	1395	2	Nuclear	77-151
GrPUB50	Gorai.007G158000.1	Chr7:13786313:13788576:-	564	3	Cytoplasmic	109-183
GrPUB51	Gorai.007G187800.1	Chr7:18069035:18070357:-	1323	3	Plasma Membrane	30-104
GrPUB52	Gorai.007G202100.1	Chr7:20567616:20572280:-	2274	3	Nuclear	272-346
GrPUB53	Gorai.007G219900.1	Chr7:25261944:25268534:+	2487	2	Nuclear	235-309
GrPUB54	Gorai.007G246700.1	Chr7:38198299:38199510:-	1212	3	Nuclear	9-83
GrPUB55	Gorai.008G079700.1	Chr8:15397781:15408971:+	2508	2	Nuclear	240-314
GrPUB56	Gorai.008G083600.1	Chr8:17686894:17692253:-	1794	9	Nuclear	35-108
GrPUB57	Gorai.008G084500.1	Chr8:18150236:18152557:+	1416	3	Cytoplasmic	86-160
GrPUB58	Gorai.008G174600.1	Chr8:45053024:45056726:-	2868	2	Nuclear	239-317
GrPUB59	Gorai.008G275700.1	Chr8:55367745:55373319:-	2376	4	Cytoplasmic	720-791
GrPUB60	Gorai.008G291900.1	Chr8:56608091:56609476:-	1287	3	Cytoplasmic	22-96
GrPUB61	Gorai.008G294400.1	Chr8:56802257:56804583:+	2043	2	Plasma Membrane	272-346
GrPUB62	Gorai.009G026500.1	Chr9:2011287:2017678:-	4017	7	Nuclear	391-466
GrPUB63	Gorai.009G082600.1	Chr9:6014679:6016433:+	1263	3	Nuclear	12-87
GrPUB64	Gorai.009G091000.1	Chr9:6638960:6643195:+	3108	2	Golgi	246-325
GrPUB65	Gorai.009G100000.1	Chr9:7231792:7236662:+	2016	2	Cytoplasmic	256-330
GrPUB66	Gorai.009G277400.1	Chr9:23259087:23262757:+	1335	3	Nuclear	59-133
GrPUB67	Gorai.009G332900.1	Chr9:34642150:34647317:+	2406	2	Nuclear	278-352
GrPUB68	Gorai.009G396600.1	Chr9:54982562:54983806:-	1245	3	Nuclear	5-80
GrPUB69	Gorai.009G396700.1	Chr9:54991932:54993155:-	1224	3	Cytoplasmic	5-81
GrPUB70	Gorai.010G026400.1	Chr10:2141224:2143032:+	1353	3	Cytoplasmic	65-139
GrPUB71	Gorai.010G084700.1	Chr10:12719997:12723801:+	2211	5	Nuclear	661-734
GrPUB72	Gorai.010G127500.1	Chr10:27278959:27285061:+	3357	3	Nuclear	643-718
GrPUB73	Gorai.010G161700.1	Chr10:46374250:46377257:+	2163	2	Plasma Membrane	291-365
GrPUB74	Gorai.010G253700.1	Chr10:61930302:61931768:-	978	2	Nuclear	4-79
GrPUB75	Gorai.011G020300.1	Chr11:1417648:1418748:-	1101	2	Nuclear	4-79
GrPUB76	Gorai.011G036500.1	Chr11:2744516:2747271:-	2136	2	Plasma Membrane	291-365
GrPUB77	Gorai.011G101500.1	Chr11:11433209:11437376:-	2280	3	Nuclear	264-338
GrPUB78	Gorai.011G115700.1	Chr11:15153243:15154839:+	1209	2	Nuclear	9-83
GrPUB79	Gorai.011G119300.1	Chr11:16341761:16343520:+	1188	3	Nuclear	7-81
GrPUB80	Gorai.011G129200.1	Chr11:18943700:18946247:-	2043	2	Chloroplast	271-345
GrPUB81	Gorai.011G237300.1	Chr11:55832683:55836686:-	1914	2	Cytoplasmic	250-324
GrPUB82	Gorai.011G291400.1	Chr11:62262504:62264787:-	1872	2	Chloroplast	229-303
GrPUB83	Gorai.012G014900.1	Chr12:1673066:1679431:-	1185	3	Nuclear	211-283
GrPUB84	Gorai.012G035600.1	Chr12:4397864:4399015:-	1152	3	Extracellular	7-81
GrPUB85	Gorai.013G006800.1	Chr13:471076:475851:+	1326	3	Nuclear	259-331
GrPUB86	Gorai.013G013600.1	Chr13:916039:917421:-	1230	3	Nuclear	5-80
GrPUB87	Gorai.013G030100.1	Chr13:2268051:2269385:-	1335	3	Cytoplasmic	29-103
GrPUB88	Gorai.013G045000.1	Chr13:3945635:3947649:+	1251	3	Nuclear	16-90
GrPUB89	Gorai.013G098400.1	Chr13:17498098:17503090:+	3384	2	Nuclear	336-414
GrPUB90	Gorai.013G118700.1	Chr13:29571899:29574341:-	1308	3	Cytoplasmic	54-128
GrPUB91	Gorai.013G264000.1	Chr13:57742532:57747382:-	2511	5	Nuclear	765-836
GrPUB92	Gorai.N004500.1	scaffold_14:1210660:1216468:+	1212	8	Mitochondrial	325-399
GrPUB93	Gorai.N004700.1	scaffold_14:1301828:1304414:-	1395	2	Nuclear	79-153
