# Supplementary material for: Genome-wide identification and expression analysis of PUB genes in cotton
Source: BMC Genomics. 2020 Mar 6;21:213. doi: 10.1186/s12864-020-6638-5 (PMC7060542; doi:10.1186/s12864-020-6638-5)
Supplement: Supplementary file 3 — Additional file 3 Table S3. Essential information of PUB gene members in Gossypium arboreum. [file 12864_2020_6638_MOESM3_ESM.xlsx]

## Sheet: Sheet1
Additional file 3: Table S3 Essential information of PUB gene members in Gossypium arboreum
Gene name	Locations	Chromosomes	Length of ORF (bp)	Type of protein domain	Subcellular localizations	Location of U-box domain
GaPUB1	Cotton_A_32293	Chr1:19199728:19209190:+	3021	2	Nuclear	260-334
GaPUB2	Cotton_A_33569	Chr1:19844872:19846206:+	1335	3	Nuclear	31-105
GaPUB3	Cotton_A_25056	Chr1:39711400:39712452:+	672	3	Nuclear	9-83
GaPUB4	Cotton_A_31336	Chr1:56465755:56469823:+	2010	2	Cytoplasmic	257-331
GaPUB5	Cotton_A_03596	Chr1:66702308:66706135:+	2481	11	Nuclear	755-826
GaPUB6	Cotton_A_29204	Chr1:73497407:73501277:-	2352	2	Nuclear	235-309
GaPUB7	Cotton_A_39360	Chr1:76010469:76012462:-	1395	2	Nuclear	79-153
GaPUB8	Cotton_A_40125	Chr1:89870472:89875160:+	2361	2	Nuclear	235-309
GaPUB9	Cotton_A_24318	Chr1:102740019:102743603:-	846	8	Cytoplasmic	203-277
GaPUB10	Cotton_A_19459	Chr1:124873031:124874671:-	1641	2	Nuclear	64-138
GaPUB11	Cotton_A_15201	Chr1:128472553:128474456:-	1380	2	Nuclear	74-148
GaPUB12	Cotton_A_01605	Chr1:135486505:135490459:-	2277	3	Nuclear	270-344
GaPUB13	Cotton_A_32728	Chr1:138726033:138729499:-	2400	11	Nuclear	729-799
GaPUB14	Cotton_A_32730	Chr1:138896356:138902132:-	2661	5	Nuclear	815-886
GaPUB15	Cotton_A_33247	Chr2:24763242:24766757:-	2328	2	Nuclear	277-351
GaPUB16	Cotton_A_23568	Chr2:48013999:48020734:-	2778	2	Nuclear	376-450
GaPUB17	Cotton_A_23565	Chr2:48047964:48050653:-	1704	2	Cytoplasmic	234-308
GaPUB18	Cotton_A_10146	Chr2:66930746:66932542:-	1797	2	Chloroplast	197-271
GaPUB19	Cotton_A_00399	Chr2:69396910:69404312:+	4479	7	PlasmaMembrane	501-576
GaPUB20	Cotton_A_33896	Chr2:80895847:80898313:-	1887	2	Nuclear	253-327
GaPUB21	Cotton_A_28827	Chr2:82756363:82759014:+	1938	2	Nuclear	270-344
GaPUB22	Cotton_A_26709	Chr2:85408953:85412729:-	2397	4	Nuclear	722-796
GaPUB23	Cotton_A_33089	Chr2:100687749:100690584:-	1884	2	Nuclear	247-321
GaPUB24	Cotton_A_27189	Chr3:3386882:3388090:+	1212	3	Nuclear	9-83
GaPUB25	Cotton_A_16843	Chr3:9534227:9535873:-	1647	2	Nuclear	29-103
GaPUB26	Cotton_A_35265	Chr4:17138346:17139563:+	1218	3	Nuclear	5-81
GaPUB27	Cotton_A_26575	Chr4:23643402:23646710:-	2487	2	Nuclear	235-309
GaPUB28	Cotton_A_21454	Chr4:24691035:24694542:-	2211	4	Nuclear	669-736
GaPUB29	Cotton_A_36433	Chr4:42019708:42020916:+	1212	3	Nuclear	9-83
GaPUB30	Cotton_A_03789	Chr4:51588207:51589714:+	1401	2	Mitochondrial	79-153
GaPUB31	Cotton_A_03788	Chr4:51591720:51594630:-	876	8	Cytoplasmic	213-287
GaPUB32	Cotton_A_14656	Chr4:86402717:86405706:-	2274	2	Nuclear	272-346
GaPUB33	Cotton_A_32612	Chr5:2124623:2126683:-	2061	2	PlasmaMembrane	277-351
GaPUB34	Cotton_A_00790	Chr5:7348925:7350175:+	1251	3	Nuclear	14-88
GaPUB35	Cotton_A_00590	Chr5:8903201:8906420:+	1929	2	Nuclear	267-341
GaPUB36	Cotton_A_34614	Chr5:15048278:15049498:-	1221	3	Nuclear	9-83
GaPUB37	Cotton_A_22433	Chr5:23943387:23945669:+	2031	2	Nuclear	302-376
GaPUB38	Cotton_A_04330	Chr5:26095956:26098010:+	2055	2	Chloroplast	270-344
GaPUB39	Cotton_A_19322	Chr5:29454037:29454676:-	150	3	Mitochondrial	18-49
GaPUB40	Cotton_A_39575	Chr5:39319095:39322488:+	2322	2	Nuclear	278-352
GaPUB41	Cotton_A_22855	Chr5:43046345:43051484:+	1560	6	Mitochondrial	1-70
GaPUB42	Cotton_A_37450	Chr6:39326110:39327465:-	1356	3	Cytoplasmic	66-140
GaPUB43	Cotton_A_10915	Chr6:56545331:56546548:-	1218	3	Nuclear	9-83
GaPUB44	Cotton_A_36908	Chr6:63090402:63093759:-	2493	2	Cytoplasmic	235-309
GaPUB45	Cotton_A_36911	Chr6:63130727:63132752:-	825	3	Extracellular	151-225
GaPUB46	Cotton_A_06220	Chr6:69226194:69228912:+	2217	2	Nuclear	1-65
GaPUB47	Cotton_A_34433	Chr6:82744126:82748637:-	1791	9	Nuclear	35-108
GaPUB48	Cotton_A_01480	Chr6:119617553:119618875:-	1323	2	PlasmaMembrane	32-106
GaPUB49	Cotton_A_01479	Chr6:119627735:119629777:-	2043	2	PlasmaMembrane	272-346
GaPUB50	Cotton_A_01456	Chr6:119823232:119824518:+	1287	3	Cytoplasmic	22-96
GaPUB51	Cotton_A_01294	Chr6:121183176:121188263:+	2622	4	Nuclear	802-873
GaPUB52	Cotton_A_04966	Chr7:14177340:14178440:-	1101	2	Chloroplast	4-79
GaPUB53	Cotton_A_00059	Chr7:37690779:37694545:+	3090	2	Nuclear	259-333
GaPUB54	Cotton_A_18549	Chr7:61642515:61646244:-	1977	2	Cytoplasmic	258-332
GaPUB55	Cotton_A_35328	Chr7:85315396:85318645:-	2124	3	Nuclear	218-292
GaPUB56	Cotton_A_12670	Chr7:87685053:87687986:+	2436	2	Golgi	28-107
GaPUB57	Cotton_A_32598	Chr8:8905048:8909900:+	3339	3	Nuclear	637-712
GaPUB58	Cotton_A_35272	Chr8:12789707:12792750:+	2013	5	Nuclear	595-668
GaPUB59	Cotton_A_14835	Chr8:30995721:30997067:-	1347	3	Cytoplasmic	63-137
GaPUB60	Cotton_A_40428	Chr8:99867527:99868867:+	1341	3	Cytoplasmic	61-135
GaPUB61	Cotton_A_10551	Chr8:103599353:103603434:+	2511	5	Nuclear	765-836
GaPUB62	Cotton_A_29615	Chr8:120628966:120630216:+	1251	3	Nuclear	16-90
GaPUB63	Cotton_A_32354	Chr9:7123981:7126023:-	2043	2	Chloroplast	271-345
GaPUB64	Cotton_A_32924	Chr9:14196574:14199784:-	1908	2	Cytoplasmic	248-322
GaPUB65	Cotton_A_17031	Chr9:56106160:56108889:+	2277	3	Nuclear	264-338
GaPUB66	Cotton_A_12948	Chr9:66253872:66257815:-	3111	2	Nuclear	247-326
GaPUB67	Cotton_A_03017	Chr9:72299643:72302708:+	2223	2	Nuclear	199-273
GaPUB68	Cotton_A_34172	Chr9:84541154:84543289:-	2136	2	PlasmaMembrane	291-365
GaPUB69	Cotton_A_36278	Chr9:95593881:95595053:+	1173	3	Nuclear	2-76
GaPUB70	Cotton_A_16464	Chr10:5179242:5182779:+	3042	2	Cytoplasmic	257-331
GaPUB71	Cotton_A_16673	Chr10:8221093:8222427:+	1335	3	Nuclear	59-133
GaPUB72	Cotton_A_11085	Chr10:21957883:21959127:+	1245	3	Nuclear	5-81
GaPUB73	Cotton_A_06980	Chr10:88678754:88682998:-	2205	2	Cytoplasmic	319-393
GaPUB74	Cotton_A_17889	Chr10:100880692:100882014:-	1323	3	Cytoplasmic	30-104
GaPUB75	Cotton_A_30451	Chr10:111850753:111854124:-	2331	2	Nuclear	278-352
GaPUB76	Cotton_A_22068	Chr11:25239747:25245828:-	3141	1	Cytoplasmic	948-1022
GaPUB77	Cotton_A_10646	Chr11:34453567:34458657:+	1575	6	Mitochondrial	1-70
GaPUB78	Cotton_A_11174	Chr11:56367278:56373274:+	4017	7	Nuclear	391-466
GaPUB79	Cotton_A_08104	Chr11:63070213:63075372:-	3036	2	Nuclear	260-334
GaPUB80	Cotton_A_13482	Chr11:76809344:76810576:+	1233	3	PlasmaMembrane	7-83
GaPUB81	Cotton_A_13483	Chr11:76845436:76846674:+	1239	3	Nuclear	5-80
GaPUB82	Cotton_A_21127	Chr11:91753901:91757919:+	3111	2	Nuclear	247-326
GaPUB83	Cotton_A_30071	Chr12:10510600:10512735:+	2136	2	PlasmaMembrane	291-365
GaPUB84	Cotton_A_34789	Chr12:29314952:29316142:+	1191	3	Nuclear	1-62
GaPUB85	Cotton_A_34788	Chr12:29318595:29319803:-	1209	3	Mitochondrial	5-81
GaPUB86	Cotton_A_35696	Chr12:40266893:40268139:-	1152	3	Nuclear	5-80
GaPUB87	Cotton_A_35698	Chr12:40314348:40315571:-	1224	3	PlasmaMembrane	5-81
GaPUB88	Cotton_A_05183	Chr12:47580697:47581848:+	1152	3	Extracellular	7-81
GaPUB89	Cotton_A_40903	Chr12:72155376:72157538:-	2163	2	PlasmaMembrane	291-365
GaPUB90	Cotton_A_06015	Chr12:93625228:93631107:+	1326	3	Nuclear	258-330
GaPUB91	Cotton_A_34061	Chr13:14355077:14357114:-	1308	3	Cytoplasmic	54-128
GaPUB92	Cotton_A_30232	Chr13:21947538:21950856:+	3102	2	Nuclear	259-333
GaPUB93	Cotton_A_15743	Chr13:71611001:71615408:-	1329	3	Nuclear	260-332
GaPUB94	Cotton_A_01031	Chr13:74978425:74979645:+	1221	3	PlasmaMembrane	2-77
GaPUB95	Cotton_A_33829	Chr13:121245755:121250376:+	2916	2	Nuclear	193-258
GaPUB96	Cotton_A_02284	Chr13:131202097:131203305:-	1209	3	Nuclear	5-80
