# Supplementary material for: Genome-wide identification and expression analysis of PUB genes in cotton
Source: BMC Genomics. 2020 Mar 6;21:213. doi: 10.1186/s12864-020-6638-5 (PMC7060542; doi:10.1186/s12864-020-6638-5)
Supplement: Supplementary file 4 — Additional file 4 Table S4. Essential information of PUB gene members in Gossypium hirsutum L. [file 12864_2020_6638_MOESM4_ESM.xlsx]

## Sheet: Sheet1
Additional file 4: Table S4 Essential information of PUB gene members in Gossypium hirsutum L.
Gene name	Locations	Chromosomes	Choromosomes	Length of ORF (bp)	Type of protein domain	Subcellular localizations	Location of U-box domain
GhPUB1A	Gh_A01G0193	A01:1922781:1969513:+		3192	17	Nuclear	1-70
GhPUB2A	Gh_A01G0832	A01:18970613:18973547:-		2436	2	Golgi	28-107
GhPUB3A	Gh_A01G0847	A01:19576863:19579511:-		1938	2	Nuclear	270-344
GhPUB4A	Gh_A01G0935	A01:24118939:24122147:-		1953	10	Nuclear	254-328
GhPUB5A	Gh_A01G1263	A01:75119995:75122821:-		1884	2	Nuclear	247-321
GhPUB6A	Gh_A01G1337	A01:83066729:83070240:-		2025	3	Nuclear	215-289
GhPUB7A	Gh_A01G1463	A01:89876097:89878563:+		1887	2	Nuclear	253-327
GhPUB8A	Gh_A01G1714	A01:96080612:96081820:-		1209	3	Nuclear	5-80
GhPUB9A	Gh_A01G1887	A01:98798592:98806674:+		4413	7	PlasmaMembrane	502-577
GhPUB10A	Gh_A02G0044	A02:290559:292613:-		2055	2	Chloroplast	270-344
GhPUB11A	Gh_A02G0417	A02:5375225:5380402:+		1560	7	Mitochondrial	1-70
GhPUB12A	Gh_A02G0671	A02:11172382:11173602:+		1221	3	Nuclear	9-83
GhPUB13A	Gh_A02G0869	A02:26000996:26003278:+		2031	2	Nuclear	302-376
GhPUB14A	Gh_A02G1391	A02:79134352:79138123:-		2397	4	Nuclear	722-796
GhPUB15A	Gh_A02G1475	A02:80851812:80859254:-		3093	2	Nuclear	473-547
GhPUB16A	Gh_A02G1590	A02:82471549:82475497:+		2277	3	Nuclear	270-344
GhPUB17A	Gh_A03G0356	A03:6473755:6477484:-		1977	2	Cytoplasmic	258-332
GhPUB18A	Gh_A03G1109	A03:80608503:80611895:+		2322	2	Nuclear	278-352
GhPUB19A	Gh_A03G1228	A03:86758691:86760751:-		2061	2	PlasmaMembrane	277-351
GhPUB20A	Gh_A03G1356	A03:92418059:92421377:+		3102	2	Nuclear	259-333
GhPUB21A	Gh_A03G1662	A03:97789413:97790663:-		1251	3	Nuclear	14-88
GhPUB22A	Gh_A03G1853	A03:99590440:99593625:+		1587	2	Chloroplast	160-234
GhPUB23A	Gh_A04G0474	A04:20859689:20860851:-		891	3	Extracellular	5-80
GhPUB24A	Gh_A04G0476	A04:20907065:20908288:-		1224	3	Cytoplasmic	5-81
GhPUB25A	Gh_A05G0638	A05:6732341:6733336:+		996	3	Nuclear	5-81
GhPUB26A	Gh_A05G0728	A05:7584719:7588661:+		3114	2	Nuclear	247-326
GhPUB27A	Gh_A05G0819	A05:8217322:8221573:+		2016	2	Cytoplasmic	256-330
GhPUB28A	Gh_A05G2251	A05:26262638:26263972:+		1335	3	Nuclear	59-133
GhPUB29A	Gh_A05G2697	A05:45028912:45032283:+		2331	2	Nuclear	278-352
GhPUB30A	Gh_A05G3325	A05:87004308:87005459:+		1152	3	Extracellular	7-81
GhPUB31A	Gh_A06G0206	A06:2334109:2335449:+		1341	3	Cytoplasmic	61-135
GhPUB32A	Gh_A06G0654	A06:17609154:17612546:+		2190	5	Nuclear	654-727
GhPUB33A	Gh_A06G0928	A06:37976663:37981515:-		3339	3	Nuclear	637-712
GhPUB34A	Gh_A06G1172	A06:82704445:82706607:+		2163	2	PlasmaMembrane	291-365
GhPUB35A	Gh_A07G0371	A07:4680948:4715824:+		3288	11	Nuclear	789-862
GhPUB36A	Gh_A07G0886	A07:15770345:15774402:-		2010	2	Cytoplasmic	257-331
GhPUB37A	Gh_A07G1034	A07:20196060:20197277:+		1218	3	Nuclear	5-81
GhPUB38A	Gh_A07G1244	A07:28583589:28593202:+		3021	2	Nuclear	260-334
GhPUB39A	Gh_A07G1312	A07:31927087:31930553:-		2400	12	Nuclear	729-799
GhPUB40A	Gh_A07G1313	A07:32067793:32073385:-		2691	5	Nuclear	825-896
GhPUB41A	Gh_A07G1392	A07:37404047:37407991:+		2382	2	Nuclear	251-325
GhPUB42A	Gh_A07G1799	A07:72834305:72836208:-		1380	2	Nuclear	74-148
GhPUB43A	Gh_A07G1946	A07:75193038:75196907:+		2352	2	Nuclear	235-309
GhPUB44A	Gh_A07G1996	A07:76153770:76155410:+		1641	2	Nuclear	64-138
GhPUB45A	Gh_A08G1882	A08:99574407:99576053:+		1647	2	Nuclear	29-103
GhPUB46A	Gh_A09G0114	A09:2737796:2743877:-		3141	1	Cytoplasmic	948-1022
GhPUB47A	Gh_A09G0717	A09:52943896:52946031:+		2136	2	PlasmaMembrane	291-365
GhPUB48A	Gh_A09G0847	A09:55921918:55925970:+		3147	2	Nuclear	247-326
GhPUB49A	Gh_A09G0943	A09:58836721:58837929:+		1209	3	Mitochondrial	5-81
GhPUB50A	Gh_A09G0944	A09:58840381:58841625:-		1245	3	Nuclear	5-80
GhPUB51A	Gh_A09G1261	A09:64702765:64704003:-		1239	3	Nuclear	5-80
GhPUB52A	Gh_A09G1262	A09:64740424:64746208:-		1254	3	PlasmaMembrane	7-83
GhPUB53A	Gh_A09G1666	A09:70198183:70203342:-		3036	2	Nuclear	260-334
GhPUB54A	Gh_A09G1936	A09:72517651:72521194:-		3048	2	Cytoplasmic	259-333
GhPUB55A	Gh_A09G2001	A09:73213638:73218572:-		1575	7	Mitochondrial	1-70
GhPUB56A	Gh_A10G0168	A10:1484267:1485367:-		1101	2	Nuclear	4-79
GhPUB57A	Gh_A10G0314	A10:2895997:2898132:-		2136	2	PlasmaMembrane	291-365
GhPUB58A	Gh_A10G0746	A10:13670291:13671342:+		957	2	PlasmaMembrane	9-83
GhPUB59A	Gh_A10G0856	A10:18481428:18484156:+		2277	3	Nuclear	264-338
GhPUB60A	Gh_A10G1324	A10:70281555:70283597:+		2043	2	Chloroplast	271-345
GhPUB61A	Gh_A10G1391	A10:75404982:75406169:-		1188	3	Nuclear	7-76
GhPUB62A	Gh_A10G1823	A10:93635070:93638359:-		1908	2	Cytoplasmic	248-322
GhPUB63A	Gh_A10G2152	A10:100358982:100361232:-		1956	2	PlasmaMembrane	257-331
GhPUB64A	Gh_A11G0518	A11:4856217:4857434:+		1218	2	Nuclear	9-83
GhPUB65A	Gh_A11G0799	A11:7946693:7950200:+		2211	4	Nuclear	669-736
GhPUB66A	Gh_A11G1207	A11:14947567:14961262:+		3807	14	Nuclear	727-801
GhPUB67A	Gh_A11G1303	A11:16783254:16784761:+		1401	2	Nuclear	79-153
GhPUB68A	Gh_A11G1304	A11:16785639:16788610:-		846	8	Cytoplasmic	203-277
GhPUB85A	Gh_A11G1689	A11:25717476:25720465:-		2274	2	Nuclear	272-346
GhPUB70A	Gh_A11G1989	A11:56382943:56386252:-		2487	2	Nuclear	235-309
GhPUB71A	Gh_A12G0709	A12:30255472:30259982:+		1791	9	Mitochondrial	35-108
GhPUB72A	Gh_A12G0713	A12:32515272:32517597:+		1416	3	Cytoplasmic	86-160
GhPUB73A	Gh_A12G2313	A12:85744924:85750009:-		2376	4	Nuclear	720-791
GhPUB74A	Gh_A12G2449	A12:86990107:86991393:-		1287	3	Cytoplasmic	22-96
GhPUB75A	Gh_A12G2472	A12:87194953:87196995:+		2043	2	PlasmaMembrane	272-346
GhPUB76A	Gh_A13G0048	A13:523201:527603:+		1158	3	Nuclear	203-275
GhPUB77A	Gh_A13G0102	A13:1207194:1208414:-		1221	3	PlasmaMembrane	2-77
GhPUB78A	Gh_A13G0256	A13:3118623:3119957:-		1335	3	Cytoplasmic	29-103
GhPUB79A	Gh_A13G0360	A13:4814286:4815536:+		1251	3	Nuclear	16-90
GhPUB80A	Gh_A13G0767	A13:32105989:32110477:+		3300	2	Nuclear	320-385
GhPUB81A	Gh_A13G0835	A13:40466740:40468777:-		1308	3	Cytoplasmic	54-128
GhPUB82A	Gh_A13G1981	A13:79336194:79340269:-		2511	5	Nuclear	765-836
GhPUB83A	Gh_A03G2115	scaffold679_A03:11920:13254:+		1335	3	Cytoplasmic	31-105
GhPUB84A	Gh_A05G3956	scaffold1244_A05:6102:12051:-		4065	7	Nuclear	391-466
GhPUB85A	Gh_A07G2220	scaffold1832_A07:1094067:1097632:+		846	8	Cytoplasmic	203-277
GhPUB86A	Gh_A07G2222	scaffold1832_A07:1346489:1348482:-		1395	2	Nuclear	79-153
GhPUB87A	Gh_A11G3090	scaffold2755_A11:2392:3714:+		1323	3	Cytoplasmi	30-104
GhPUB88A	Gh_A11G3170	scaffold2907_A11:7585:8796:-		1212	3	Nuclear	9-83
GhPUB89A	Gh_A12G2585	scaffold3342_A12:2353:6137:-		1809	3	Nuclear	262-336
GhPUB1D	Gh_D01G0188	D01:1550900:1554479:-		3090	2	Nuclear	259-333
GhPUB2D	Gh_D01G0860	D01:14039392:14042328:-		2442	2	Golgi	28-107
GhPUB3D	Gh_D01G0880	D01:14544380:14546653:-		1527	2	Nuclear	270-344
GhPUB4D	Gh_D01G0979	D01:17483229:17486454:-		2232	3	Nuclear	254-328
GhPUB5D	Gh_D01G1481	D01:45028044:45030890:-		1788	2	Nuclear	248-322
GhPUB6D	Gh_D01G1524	D01:46953431:46957707:-		2325	3	Nuclear	277-351
GhPUB7D	Gh_D01G1965	D01:58117619:58118827:-		1209	3	Nuclear	5-80
GhPUB8D	Gh_D01G2145	D01:60447601:60455759:+		4413	7	PlasmaMembrane	502-577
GhPUB9D	Gh_D02G0057	D02:330612:332666:-		2055	2	Chloroplast	270-344
GhPUB10D	Gh_D02G0470	D02:6148388:6153575:+		1560	6	Nuclear	1-70
GhPUB11D	Gh_D02G0719	D02:10540036:10541256:+		1221	3	Nuclear	9-83
GhPUB12D	Gh_D02G0998	D02:24093548:24095830:+		2031	2	Nuclear	302-376
GhPUB13D	Gh_D02G1367	D02:45989871:45991205:-		1335	3	Cytoplasmic	31-105
GhPUB14D	Gh_D02G1534	D02:53247202:53250594:+		2322	2	Nuclear	278-352
GhPUB15D	Gh_D02G1664	D02:57166341:57168401:-		2061	2	PlasmaMembrane	277-351
GhPUB16D	Gh_D02G1796	D02:60704762:60708063:+		3102	2	Nuclear	259-333
GhPUB17D	Gh_D02G2077	D02:64940618:64941868:-		1251	3	Nuclear	14-88
GhPUB18D	Gh_D02G2292	D02:66666216:66669382:+		1923	2	Nuclear	265-339
GhPUB19D	Gh_D03G0133	D03:960680:964657:-		2271	3	Nuclear	268-342
GhPUB20D	Gh_D03G0228	D03:2390736:2391005:-		270	3	Nuclear	56-89
GhPUB21D	Gh_D03G0237	D03:2496551:2517592:+		4935	13	PlasmaMembrane	1236-1310
GhPUB22D	Gh_D03G0332	D03:3911297:3915113:+		2397	4	Nuclear	722-796
GhPUB23D	Gh_D03G1217	D03:39348317:39352067:+		1983	2	Cytoplasmic	258-332
GhPUB24D	Gh_D04G0118	D04:1610424:1616171:-		1185	3	Nuclear	211-283
GhPUB25D	Gh_D04G0273	D04:4120660:4121811:-		1152	3	Extracellular	7-81
GhPUB26D	Gh_D04G0881	D04:24920130:24928094:+		1077	3	PlasmaMembrane	1-77
GhPUB27D	Gh_D04G0882	D04:24936164:24937408:+		1245	3	Nuclear	5-80
GhPUB28D	Gh_D05G0246	D05:2208514:2214501:-		4017	7	Nuclear	391-466
GhPUB29D	Gh_D05G0787	D05:6541887:6543128:+		1242	3	Nuclear	5-80
GhPUB30D	Gh_D05G0865	D05:7265169:7269106:+		3111	2	Golgi	246-325
GhPUB31D	Gh_D05G0939	D05:7883393:7887660:+		2016	2	Cytoplasmic	256-330
GhPUB32D	Gh_D05G2511	D05:25253010:25254344:+		1335	3	Extracellular	59-133
GhPUB33D	Gh_D05G2994	D05:37221242:37224963:+		2427	2	Nuclear	278-352
GhPUB34D	Gh_D06G0199	D06:2004591:2005928:+		1338	3	Cytoplasmic	60-134
GhPUB35D	Gh_D06G0744	D06:13128129:13131529:+		2292	5	Nuclear	688-761
GhPUB36D	Gh_D06G1171	D06:28565090:28569947:+		3357	3	Nuclear	643-718
GhPUB37D	Gh_D06G1459	D06:47900938:47903100:+		2163	2	PlasmaMembrane	291-365
GhPUB38D	Gh_D07G0432	D07:4683800:4687613:+		2466	11	Nuclear	750-821
GhPUB39D	Gh_D07G0956	D07:12910767:12914844:-		2010	2	Cytoplasmic	257-331
GhPUB40D	Gh_D07G1113	D07:16197786:16199003:+		1218	3	Nuclear	5-81
GhPUB41D	Gh_D07G1352	D07:21835188:21840160:+		3021	2	Nuclear	260-334
GhPUB42D	Gh_D07G1425	D07:23899601:23903071:-		2397	12	Nuclear	728-798
GhPUB43D	Gh_D07G1426	D07:23982296:23987682:-		2697	5	Nuclear	827-898
GhPUB44D	Gh_D07G1601	D07:31265013:31266991:+		1395	2	Nuclear	79-153
GhPUB45D	Gh_D07G1604	D07:31349909:31353449:-		846	8	Cytoplasmic	203-277
GhPUB46D	Gh_D07G2003	D07:49674595:49675680:-		1086	2	Cytoplasmic	1-50
GhPUB47D	Gh_D07G2163	D07:52102331:52106196:+		2352	2	Nuclear	235-309
GhPUB48D	Gh_D07G2216	D07:53086949:53088589:+		1641	2	Nuclear	64-138
GhPUB49D	Gh_D08G2245	D08:62067262:62068908:+		1647	2	PlasmaMembrane	29-103
GhPUB50D	Gh_D09G0109	D09:2760487:2766591:-		3162	1	Cytoplasmic	954-1028
GhPUB51D	Gh_D09G0869	D09:33780317:33784328:+		3111	2	Nuclear	247-326
GhPUB52D	Gh_D09G0974	D09:35404904:35406112:+		1209	3	Mitochondrial	5-81
GhPUB53D	Gh_D09G0975	D09:35416533:35417777:-		1245	3	Nuclear	5-80
GhPUB54D	Gh_D09G1261	D09:39679201:39680439:-		1239	3	Nuclear	5-80
GhPUB55D	Gh_D09G1262	D09:39700949:39702181:-		1233	3	Nuclear	7-83
GhPUB56D	Gh_D09G1761	D09:45264009:45269165:-		3036	2	Nuclear	260-334
GhPUB57D	Gh_D09G2146	D09:48612871:48616420:-		3048	2	Cytoplasmic	259-333
GhPUB58D	Gh_D09G2202	D09:49236925:49243240:-		1938	6	Nuclear	1-70
GhPUB59D	Gh_D10G0183	D10:1564213:1565313:-		1101	2	PlasmaMembrane	4-79
GhPUB60D	Gh_D10G0320	D10:2772169:2774304:-		2136	2	PlasmaMembrane	291-365
GhPUB61D	Gh_D10G0897	D10:11553661:11556382:-		2280	3	Nuclear	264-338
GhPUB62D	Gh_D10G1029	D10:15264546:15265754:+		1209	2	Nuclear	9-83
GhPUB63D	Gh_D10G1151	D10:19026958:19029000:-		2043	2	Chloroplast	271-345
GhPUB64D	Gh_D10G2088	D10:57231865:57235150:-		1914	2	Cytoplasmic	250-324
GhPUB65D	Gh_D10G2399	D10:62993304:62995559:-		1956	2	Chloroplast	257-331
GhPUB66D	Gh_D11G0602	D11:5251519:5252736:+		1218	2	Nuclear	9-83
GhPUB67D	Gh_D11G0937	D11:8129940:8133464:+		2205	4	Nuclear	667-734
GhPUB68D	Gh_D11G1451	D11:14496636:14498137:+		1395	2	Nuclear	77-151
GhPUB69D	Gh_D11G1452	D11:14501175:14503133:-		594	3	Cytoplasmic	119-193
GhPUB70D	Gh_D11G1714	D11:18757426:18758748:-		1323	3	Cytoplasmic	30-104
GhPUB71D	Gh_D11G1849	D11:21141907:21144894:-		2274	3	Nuclear	272-346
GhPUB72D	Gh_D11G1993	D11:26064146:26067453:+		2487	2	Nuclear	235-309
GhPUB73D	Gh_D11G2293	D11:43200746:43201957:-		1212	3	Nuclear	9-83
GhPUB74D	Gh_D12G0689	D12:14910478:14919492:+		3942	13	PlasmaMembrane	718-792
GhPUB75D	Gh_D12G0724	D12:16875410:16879929:+		1791	9	Mitochondrial	35-108
GhPUB76D	Gh_D12G0731	D12:17673737:17676053:+		1416	3	Cytoplasmic	86-160
GhPUB77D	Gh_D12G1580	D12:46915126:46922155:-		1941	3	Nuclear	180-258
GhPUB78D	Gh_D12G2447	D12:57473537:57478600:-		2376	4	Cytoplasmic	720-791
GhPUB79D	Gh_D12G2576	D12:58637125:58638411:-		1287	3	Cytoplasmic	22-96
GhPUB80D	Gh_D12G2600	D12:58851080:58853122:+		2043	2	PlasmaMembrane	272-346
GhPUB81D	Gh_D13G0058	D13:603802:609127:+		1209	3	Nuclear	221-293
GhPUB82D	Gh_D13G0118	D13:1177192:1178421:-		1230	3	Nuclear	5-80
GhPUB83D	Gh_D13G0273	D13:2655226:2656560:-		1335	3	Cytoplasmic	29-103
GhPUB84D	Gh_D13G0405	D13:4493114:4494364:+		1251	3	Nuclear	16-90
GhPUB85D	Gh_D13G0900	D13:18242342:18246827:+		3387	2	Nuclear	336-414
GhPUB86D	Gh_D13G1081	D13:30364721:30366774:-		1308	3	Cytoplasmic	54-128
GhPUB87D	Gh_D13G2380	D13:59930845:59934937:-		2511	5	Nuclear	765-836
GhPUB88D	Gh_D01G2267	scaffold3708_D01:39686:44943:+		1572	6	Nuclear	1-70
GhPUB89D	Gh_D07G2460	scaffold4191_D07:41637:45365:-		2382	2	Nuclear	251-325
GhPUB90D	Gh_D09G2465	scaffold4332_D09:30330:32465:-		2136	2	PlasmaMembrane	291-365
GhPUB91D	Gh_D11G3517	scaffold4562_D11:134785:146099:-		3882	15	Nuclear	728-802
GhPUB181	Gh_Sca005714G01		scaffold5714:656:13932:+	5133	16	Nuclear	951-1029
GhPUB182	Gh_Sca084928G01		scaffold123296:62:424:-	366	3	Nuclear	31-105
GhPUB183	Gh_Sca123296G01		scaffold138371:60:269:-	213	3	Extracellular	11-70
GhPUB184	Gh_Sca138371G01		scaffold147837:68:274:+	210	3	Cytoplasmic	1-66
GhPUB185	Gh_Sca147837G01		scaffold84928:20:556:-	540	3	Nuclear	5-80
