# Supplementary material for: Genome-wide identification and expression analysis of PUB genes in cotton
Source: BMC Genomics. 2020 Mar 6;21:213. doi: 10.1186/s12864-020-6638-5 (PMC7060542; doi:10.1186/s12864-020-6638-5)
Supplement: Supplementary file 5 — Additional file 5 Table S5. Essential information of PUB gene members in Gossypium barbadense. [file 12864_2020_6638_MOESM5_ESM.xlsx]

## Sheet: Sheet1
Additional file 5: Table S4 E5sential information of PUB gene members in Gossypium barbadense
Gene name	Locations	Chromosomes	Length of ORF (bp)	Type of protein domain	Subcellular localizations	Location of U-box domain
GbPUB1A	Gbscaffold15070.16.0	GbA01:1251389:1254968:+	3090	2	Cytoplasmic	259-333
GbPUB2A	Gbscaffold13465.9.0	GbA01:2052511:2057507:-	1341	2	Nuclear	1-70
GbPUB3A	Gbscaffold5431.13.0	GbA01:20081797:20084939:-	2418	3	Golgi	22-101
GbPUB4A	Gbscaffold5431.14.0	GbA01:20093328:20093912:-	585	3	Nuclear	28-107
GbPUB5A	Gbscaffold45458.5.0	GbA01:20732991:20734880:+	990	3	Nuclear	270-329
GbPUB6A	Gbscaffold5041.6.0	GbA01:26559203:26562452:-	2232	2	Nuclear	254-328
GbPUB7A	Gbscaffold496.2.0	GbA01:57926321:57931480:+	2613	2	PlasmaMembrane	247-321
GbPUB8A	Gbscaffold496.3.0	GbA01:57933702:57935514:+	1392	3	Mitochondrial	131-180
GbPUB9A	Gbscaffold3187.4.0	GbA01:65993792:65997304:+	2271	2	Nuclear	276-350
GbPUB10A	Gbscaffold2552.24.0	GbA01:72928481:72931425:+	1887	3	Nuclear	253-327
GbPUB11A	Gbscaffold12148.7.0	GbA01:79371950:79372905:+	816	3	Nuclear	5-80
GbPUB12A	Gbscaffold12148.8.0	GbA01:79376114:79376929:+	816	3	Nuclear	5-80
GbPUB13A	Gbscaffold12148.11.0	GbA01:79384608:79385541:+	816	7	Nuclear	5-80
GbPUB14A	Gbscaffold15606.18.0	GbA01:82313983:82322551:-	3504	2	PlasmaMembrane	199-274
GbPUB15A	Gbscaffold22816.4.0	GbA02:187469:191921:-	4050	6	PlasmaMembrane	270-344; 935-1009
GbPUB16A	Gbscaffold3129.18.0	GbA02:5819746:5826046:+	1560	3	Mitochondrial	1-70
GbPUB17A	Gbscaffold11499.6.0	GbA02:12533346:12535014:+	1221	2	Nuclear	9-83
GbPUB18A	Gbscaffold17004.2.0	GbA02:29289782:29292391:-	2031	4	Nuclear	302-376
GbPUB19A	Gbscaffold2196.12.0	GbA02:84475053:84479404:-	2397	3	Nuclear	722-796
GbPUB20A	Gbscaffold16048.80.0	GbA02:89296493:89302010:-	2496	6	Nuclear	343-417
GbPUB21A	Gbscaffold8039.15.0	GbA03:4210337:4210889:-	321	3	Cytoplasmic	64-98
GbPUB22A	Gbscaffold1596.6.0	GbA03:65994089:65995915:+	1332	3	Cytoplasmic	31-105
GbPUB23A	Gbscaffold8160.1.0	GbA03:82676292:82680587:-	1578	3	Cytoplasmic	278-352
GbPUB24A	Gbscaffold587.11.0	GbA03:90316683:90318023:-	321	3	Cytoplasmic	64-89
GbPUB25A	Gbscaffold18631.1.0	GbA03:94260784:94264093:-	3093	2	Nuclear	259-333
GbPUB26A	Gbscaffold18631.3.0	GbA03:94267519:94271125:-	3096	2	Nuclear	259-333
GbPUB27A	Gbscaffold18631.4.0	GbA03:94272513:94279084:-	3501	2	Nuclear	259-333
GbPUB28A	Gbscaffold3340.14.0	GbA03:99305803:99307711:-	1251	3	Nuclear	14-88
GbPUB29A	Gbscaffold10683.6.0	GbA03:101357736:101359869:-	1407	2	Nuclear	114-188
GbPUB30A	Gbscaffold10683.7.0	GbA03:101364039:101367242:-	1854	2	Nuclear	242-316
GbPUB31A	Gbscaffold4566.1.0	GbA04:20480171:20481394:+	1224	3	PlasmaMembrane	5-81
GbPUB32A	Gbscaffold4566.2.0	GbA04:20483914:20487503:+	2391	3	PlasmaMembrane	5-81; 414-470
GbPUB33A	Gbscaffold4566.4.0	GbA04:20561021:20567412:+	1464	3	Nuclear	5-80
GbPUB34A	Gbscaffold4759.1.0	GbA05:5119524:5121283:+	1245	3	Nuclear	5-81
GbPUB35A	Gbscaffold16576.3.0	GbA05:6098751:6102938:+	3111	2	Nuclear	247-326
GbPUB36A	Gbscaffold4643.3.0	GbA05:6818850:6823680:+	2016	2	Cytoplasmic	256-330
GbPUB37A	Gbscaffold1673.8.0	GbA05:24204597:24208740:+	1335	3	Nuclear	59-133
GbPUB38A	Gbscaffold18208.3.0	GbA05:44412095:44414982:+	1848	2	Nuclear	278-352
GbPUB39A	Gbscaffold3896.29.0	GbA06:2303400:2305901:+	1347	3	Cytoplasmic	63-137
GbPUB40A	Gbscaffold10374.7.0	GbA06:16779047:16784110:+	3210	5	Cytoplasmic	992-1067
GbPUB41A	Gbscaffold6681.1.0	GbA06:36181583:36187380:-	3279	3	Nuclear	617-692
GbPUB42A	Gbscaffold4981.1.0	GbA06:78094695:78097035:+	2163	2	PlasmaMembrane	291-365
GbPUB43A	Gbscaffold14676.23.0	GbA06:99554603:99565391:+	2142	18	PlasmaMembrane	396-471
GbPUB44A	Gbscaffold14676.24.0	GbA06:99571955:99573925:+	1101	2	Chloroplast	4-79
GbPUB45A	Gbscaffold14676.25.0	GbA06:99575713:99576813:+	1101	2	Chloroplast	4-79
GbPUB46A	Gbscaffold4853.19.0	GbA07:4848285:4853717:-	2478	11	Nuclear	754-825
GbPUB47A	Gbscaffold797.1.0	GbA07:17095864:17101178:-	1986	2	Cytoplasmic	257-331; 637-661
GbPUB48A	Gbscaffold8943.4.0	GbA07:22283138:22284534:+	1218	3	Nuclear	5-81
GbPUB49A	Gbscaffold3618.6.0	GbA07:32404524:32417313:-	3021	2	Nuclear	260-334
GbPUB50A	Gbscaffold3442.1.0	GbA07:35931918:35935659:+	2400	12	Nuclear	729-799
GbPUB51A	Gbscaffold2592.1.0	GbA07:36262266:36269764:-	2637	5	Nuclear	807-878
GbPUB52A	Gbscaffold4889.29.0	GbA07:41925949:41928579:+	2070	2	Nuclear	147-221
GbPUB53A	Gbscaffold7792.4.0	GbA07:80928863:80932372:+	1380	2	Nuclear	74-148
GbPUB54A	Gbscaffold8554.44.0	GbA07:85291402:85293572:-	1641	2	Nuclear	64-138
GbPUB55A	Gbscaffold8554.45.0	GbA07:85295999:85297360:-	1140	3	Nuclear	64-138
GbPUB56A	Gbscaffold7644.6.0	GbA09:3177916:3184482:+	3141	1	Cytoplasmic	948-1022
GbPUB57A	Gbscaffold19994.2.0	GbA09:53766498:53769217:+	1380	3	Mitochondrial	153-227
GbPUB58A	Gbscaffold3587.5.0	GbA09:57454427:57459737:+	3111	2	Nuclear	247-326
GbPUB59A	Gbscaffold8681.9.0	GbA09:61024668:61026165:+	1245	3	Nuclear	5-80
GbPUB60A	Gbscaffold8681.10.0	GbA09:61028146:61029354:-	1209	3	Mitochondrial	5-81
GbPUB61A	Gbscaffold8681.11.0	GbA09:61033153:61034361:-	1209	3	Mitochondrial	5-81
GbPUB62A	Gbscaffold3264.1_scaffold3264.2.0	GbA09:66854972:66857873:+	1335	3	Nuclear	5-80
GbPUB63A	Gbscaffold7585.17.0	GbA09:76157574:76162515:-	3048	2	Cytoplasmic	259-333
GbPUB64A	Gbscaffold19697.4.0	GbA09:76845387:76850990:-	1575	6	Mitochondrial	1-70
GbPUB65A	Gbscaffold4710.2.0	GbA10:1554703:1556687:+	1101	2	Nuclear	4-79
GbPUB66A	Gbscaffold264.6.0	GbA10:2770061:2777043:+	3417	19	Nuclear	291-365
GbPUB67A	Gbscaffold264.7.0	GbA10:2785508:2787137:+	1566	2	Mitochondrial	101-175
GbPUB68A	Gbscaffold1452.11.0	GbA10:14726557:14727608:+	897	2	PlasmaMembrane	9-83
GbPUB69A	Gbscaffold5767.2.0	GbA10:20194873:20199050:+	2277	3	Nuclear	264-338
GbPUB70A	Gbscaffold4403.2.0	GbA10:77645073:77647139:+	1188	3	Nuclear	7-81
GbPUB71A	Gbscaffold3229.20.0	GbA10:99571818:99575766:-	1914	2	Cytoplasmic	250-324
GbPUB72A	Gbscaffold3229.21.0	GbA10:99578104:99580991:-	1236	2	Nuclear	250-324
GbPUB73A	Gbscaffold28540.5.0	GbA10:106849339:106850826:-	1488	2	Chloroplast	94-168
GbPUB74A	Gbscaffold11834.11.0	GbA11:5609169:5610891:+	1218	2	Nuclear	9-83
GbPUB75A	Gbscaffold17219.16.0	GbA11:9112477:9116595:-	2211	4	Nuclear	669-736
GbPUB76A	Gbscaffold5744.3.0	GbA11:18032264:18034197:+	1374	2	Nuclear	79-153
GbPUB77A	Gbscaffold5744.4.0	GbA11:18034721:18038069:-	846	8	Cytoplasmic	203-277
GbPUB78A	Gbscaffold2935.2.0	GbA11:27774200:27778533:-	2274	2	Nuclear	272-346
GbPUB79A	Gbscaffold5379.1.0	GbA12:33912492:33922466:+	1533	9	Cytoplasmic	35-108
GbPUB80A	Gbscaffold3907.4.0	GbA12:36110301:36113386:-	1356	3	Cytoplasmic	66-140
GbPUB81A	Gbscaffold10987.36.0	GbA12:91635192:91643088:-	3771	4	Nuclear	1185-1256
GbPUB82A	Gbscaffold8759.12.0	GbA12:92821096:92822787:-	1287	3	Cytoplasmic	22-96
GbPUB83A	Gbscaffold12532.46.0	GbA12:93284937:93287251:-	2043	2	PlasmaMembrane	272-346
GbPUB84A	Gbscaffold3562.18.0	GbA13:451746:456841:-	1329	3	Nuclear	260-332
GbPUB85A	Gbscaffold5200.2.0	GbA13:3234193:3236207:-	1335	3	Cytoplasmic	29-103
GbPUB86A	Gbscaffold5209.2.0	GbA13:33695261:33701693:+	4764	2	Nuclear	336-414
GbPUB87A	Gbscaffold2338.7.0	GbA13:42953961:42956276:-	1308	3	Cytoplasmic	54-128
GbPUB88A	Gbscaffold21181.10_scaffold21181.11.0	GbA13:85937245:85943139:-	2511	5	Nuclear	765-836
GbPUB89A	Gbscaffold3649.1.0	scaffold3649_A03:8129:11600:-	1686	6	Cytoplasmic	161-235
GbPUB90A	Gbscaffold14836.4.0	scaffold14836_A05:63423:70587:-	1149	2	Nuclear	199-271
GbPUB91A	Gbscaffold11580.8.0	scaffold11580_A05:97665:104605:+	4041	3	Nuclear	391-466
GbPUB92A	Gbscaffold6104.8.0	scaffold6104_A06:175480:177126:+	1647	7	Nuclear	29-103
GbPUB93A	Gbscaffold6104.9.0	scaffold6104_A06:178297:182103:+	2889	2	Nuclear	29-103
GbPUB94A	Gbscaffold767.2.0	scaffold767_A07:74980:77283:+	1383	2	Nuclear	75-149
GbPUB95A	Gbscaffold767.6.0	scaffold767_A07:357231:358023:-	486	2	Cytoplasmic	83-157
GbPUB96A	Gbscaffold767.7.0	scaffold767_A07:360513:364602:-	846	3	Cytoplasmic	203-277
GbPUB97A	Gbscaffold1915.6.0	scaffold1915_A08:247744:248955:+	1212	8	Nuclear	9-83
GbPUB98A	Gbscaffold1915.7.0	scaffold1915_A08:252616:253927:+	1212	3	Nuclear	9-83
GbPUB1D	Gbscaffold13138.10.0	GbD01:1824107:1827945:-	3090	2	Nuclear	259-333
GbPUB2D	Gbscaffold12440.6.0	GbD01:14785265:14789675:+	2442	2	Golgi	28-107
GbPUB3D	Gbscaffold23376.10.0	GbD01:15191671:15194712:+	1938	2	Nuclear	270-344
GbPUB4D	Gbscaffold7453.9.0	GbD01:18303056:18306608:-	2232	3	Nuclear	254-328
GbPUB5D	Gbscaffold216.8.0	GbD01:45404772:45408442:+	1899	2	Nuclear	252-326
GbPUB6D	Gbscaffold6563.19.0	GbD01:53584367:53586603:-	1593	2	Nuclear	155-229
GbPUB7D	Gbscaffold6563.20.0	GbD01:53594130:53596600:-	1893	2	Nuclear	255-329
GbPUB8D	Gbscaffold6563.21.0	GbD01:53598225:53599986:-	885	3	Cytoplasmic	255-294
GbPUB9D	Gbscaffold196.64.0	GbD01:60056042:60057250:+	1209	3	Nuclear	5-80
GbPUB10D	Gbscaffold24414.27.0	GbD01:61828950:61843508:+	5151	7	PlasmaMembrane	501-576
GbPUB11D	Gbscaffold13091.21.0	GbD02:414930:417583:+	2055	2	Chloroplast	270-344
GbPUB12D	Gbscaffold6086.10.0	GbD02:5155346:5163297:+	2175	6	Nuclear	1-70
GbPUB13D	Gbscaffold13697.5.0	GbD02:9394681:9396063:+	1221	3	Nuclear	9-83
GbPUB14D	Gbscaffold4654.1.0	GbD02:9421895:9426125:+	444	3	Nuclear	9-83
GbPUB15D	Gbscaffold12321.4.0	GbD02:22747229:22749841:-	2031	2	Nuclear	302-376
GbPUB16D	Gbscaffold48081.1.0	GbD02:46567263:46568982:-	1335	3	Cytoplasmic	31-105
GbPUB17D	Gbscaffold2904.2.0	GbD02:54874709:54876802:+	1293	3	Nuclear	278-352
GbPUB18D	Gbscaffold2904.3.0	GbD02:54878978:54882718:+	2322	2	Nuclear	278-352
GbPUB19D	Gbscaffold10787.2.0	GbD02:63019163:63022702:-	3093	3	Nuclear	259-333
GbPUB20D	Gbscaffold19604.5.0	GbD02:68218949:68220824:+	1251	3	Nuclear	14-88
GbPUB21D	Gbscaffold17185.13.0	GbD02:70341137:70344664:+	1926	2	Nuclear	266-340
GbPUB22D	Gbscaffold26815.22.0	GbD03:1157998:1164353:-	2271	3	Nuclear	268-342
GbPUB23D	Gbscaffold6998.3.0	GbD03:4540121:4544517:-	2397	4	Nuclear	722-796
GbPUB24D	Gbscaffold16005.2.0	GbD03:42340300:42346098:+	2253	2	Cytoplasmic	348-422
GbPUB25D	Gbscaffold11475.9.0	GbD04:1579544:1588572:+	966	3	Nuclear	199-271
GbPUB26D	Gbscaffold14376.23.0	GbD04:4432465:4434370:+	1152	3	Extracellular	7-81
GbPUB27D	Gbscaffold8374.1.0	GbD04:25515886:25516563:+	678	3	Nuclear	5-81
GbPUB28D	Gbscaffold8374.2.0	GbD04:25516581:25518530:+	1629	3	PlasmaMembrane	140-216
GbPUB29D	Gbscaffold8374.3.0	GbD04:25543242:25544486:+	1245	3	Nuclear	5-80
GbPUB30D	Gbscaffold7279.17.0	GbD05:2528455:2531101:+	1491	3	Nuclear	391-466
GbPUB31D	Gbscaffold36856.4.0	GbD05:6980779:6982633:+	1221	3	Nuclear	5-80
GbPUB32D	Gbscaffold11723.3.0	GbD05:7674011:7678216:+	3108	2	Golgi	246-325
GbPUB33D	Gbscaffold4293.12.0	GbD05:26113928:26117962:-	1335	3	Extracellular	59-133
GbPUB34D	Gbscaffold4293.13.0	GbD05:26118010:26119272:-	1263	3	Extracellular	59-133
GbPUB35D	Gbscaffold6848.8.0	GbD05:39583246:39585125:+	990	3	Nuclear	278-329
GbPUB36D	Gbscaffold6848.9.0	GbD05:39585499:39587426:+	1062	3	Nuclear	278-352
GbPUB37D	Gbscaffold6848.10.0	GbD05:39597790:39602612:+	2331	2	Nuclear	278-352
GbPUB38D	Gbscaffold4005.25.0	GbD06:1988321:1990794:+	1347	3	Cytoplasmic	63-137
GbPUB39D	Gbscaffold2322.22.0	GbD06:12701552:12706281:-	2223	5	Nuclear	665-738
GbPUB40D	Gbscaffold9294.9.0	GbD06:27245574:27252987:+	3279	3	Nuclear	617-692
GbPUB41D	Gbscaffold5408.1.0	GbD06:48680637:48682863:+	2163	2	PlasmaMembrane	291-365
GbPUB42D	Gbscaffold5408.2.0	GbD06:48685709:48688123:+	2163	2	PlasmaMembrane	291-365
GbPUB43D	Gbscaffold5408.3.0	GbD06:48693085:48695247:+	2163	2	PlasmaMembrane	291-365
GbPUB44D	Gbscaffold21023.19.0	GbD06:66094164:66094871:+	708	2	Nuclear	4-79
GbPUB45D	Gbscaffold21023.20.0	GbD06:66096940:66098355:+	1101	2	Chloroplast	4-79
GbPUB46D	Gbscaffold21023.21.0	GbD06:66099033:66100521:+	1035	2	Chloroplast	1-57
GbPUB47D	Gbscaffold13041.9.0	GbD07:5340301:5344114:+	2466	11	Nuclear	750-821
GbPUB48D	Gbscaffold13330.3.0	GbD07:14635080:14639067:+	1920	2	Cytoplasmic	257-331
GbPUB49D	Gbscaffold11743.2.0	GbD07:18436591:18437946:-	1218	3	Nuclear	5-81
GbPUB50D	Gbscaffold15253.1.0	GbD07:27391311:27402834:-	4131	5	Nuclear	1245-1276; 1305-1376
GbPUB51D	Gbscaffold11904.3.0	GbD07:30005529:30009375:-	1848	2	Nuclear	235-309
GbPUB52D	Gbscaffold44.1.0	GbD07:34485055:34489150:+	846	8	Cytoplasmic	203-277
GbPUB53D	Gbscaffold44.4.0	GbD07:34584211:34586865:-	1395	2	Nuclear	79-153
GbPUB54D	Gbscaffold10953.1.0	GbD07:54685947:54687814:-	1110	2	Nuclear	74-148
GbPUB55D	Gbscaffold7539.10.0	GbD07:58509663:58511636:+	1641	2	Nuclear	64-138
GbPUB56D	Gbscaffold193.15.0	GbD08:64448681:64450940:+	1647	2	PlasmaMembrane	29-103
GbPUB57D	Gbscaffold1708.5.0	GbD09:3177760:3184476:-	3162	1	Cytoplasmic	954-1028
GbPUB58D	Gbscaffold13053.1.0	GbD09:35930619:35935408:-	3111	2	Nuclear	247-326
GbPUB59D	Gbscaffold574.15.0	GbD09:38085326:38086779:+	1209	3	Mitochondrial	5-81
GbPUB60D	Gbscaffold574.16.0	GbD09:38103163:38105124:-	1245	3	Nuclear	5-80
GbPUB61D	Gbscaffold2786.3.0	GbD09:47074631:47080846:+	3036	2	Nuclear	260-334
GbPUB62D	Gbscaffold18653.10.0	GbD09:51309652:51313201:+	3027	2	Cytoplasmic	259-333
GbPUB63D	Gbscaffold6454.27.0	GbD09:51983277:51990038:-	1575	6	Mitochondrial	1-70
GbPUB64D	Gbscaffold13290.2.0	GbD10:1492802:1494026:+	1062	2	PlasmaMembrane	4-79
GbPUB65D	Gbscaffold24480.10.0	GbD10:3031952:3034690:-	1725	2	Mitochondrial	154-228
GbPUB66D	Gbscaffold24480.11.0	GbD10:3035452:3037515:-	1722	2	Mitochondrial	153-227
GbPUB67D	Gbscaffold24480.12.0	GbD10:3039051:3042646:-	2937	2	Cytoplasmic	125-199; 558-632
GbPUB68D	Gbscaffold5681.1.0	GbD10:17015351:17016681:+	1224	2	Nuclear	9-83
GbPUB69D	Gbscaffold8028.6.0	GbD10:21257305:21266811:+	3486	2	Chloroplast	271-345; 752-826
GbPUB70D	Gbscaffold4467.6.0	GbD10:60118161:60121829:+	1908	2	Cytoplasmic	248-322
GbPUB71D	Gbscaffold11534.33.0	GbD10:64253243:64255264:+	1974	2	Chloroplast	257-331
GbPUB72D	Gbscaffold11534.34.0	GbD10:64256075:64258048:+	1974	2	Chloroplast	257-331
GbPUB73D	Gbscaffold7496.21.0	GbD11:6196812:6197416:+	417	3	Nuclear	9-83
GbPUB74D	Gbscaffold1641.15.0	GbD11:9545087:9546208:-	753	20	PlasmaMembrane	126-200
GbPUB75D	Gbscaffold1641.16.0	GbD11:9547981:9551919:-	2364	4	Nuclear	663-737
GbPUB76D	Gbscaffold1637.9.0	GbD11:14609028:14614828:+	2328	2	Nuclear	235-309
GbPUB77D	Gbscaffold14750.8.0	GbD11:16367661:16369827:-	1404	2	Nuclear	80-154
GbPUB78D	Gbscaffold14750.9.0	GbD11:16372571:16374509:-	606	3	Cytoplasmic	123-197
GbPUB79D	Gbscaffold27102.1.0	GbD11:20032577:20034497:+	1323	3	Cytoplasmic	30-104
GbPUB80D	Gbscaffold6126.15.0	GbD11:23060314:23064535:-	2274	3	Nuclear	272-346
GbPUB81D	Gbscaffold5855.15.0	GbD11:46611602:46613448:-	1212	3	Nuclear	9-83
GbPUB82D	Gbscaffold7294.5.0	GbD12:17387770:17393020:+	1791	9	Mitochondrial	35-108
GbPUB83D	Gbscaffold3204.14.0	GbD12:18307792:18309434:+	1356	3	Cytoplasmic	66-140
GbPUB84D	Gbscaffold3204.15.0	GbD12:18311611:18314660:+	1356	3	Cytoplasmic	66-140
GbPUB85D	Gbscaffold16843.2.0	GbD12:61271405:61277034:+	2364	4	Cytoplasmic	716-787
GbPUB86D	Gbscaffold9223.26.0	GbD12:62800390:62801823:-	1287	3	Cytoplasmic	22-96
GbPUB87D	Gbscaffold6676.12.0	GbD12:63010682:63012994:+	2043	2	PlasmaMembrane	272-346
GbPUB88D	Gbscaffold6676.13.0	GbD12:63013000:63015119:+	2031	2	PlasmaMembrane	272-346
GbPUB89D	Gbscaffold2164.9.0	GbD13:643111:649283:+	1323	3	Nuclear	259-331
GbPUB90D	Gbscaffold41831.5.0	GbD13:2313334:2316209:+	1335	3	Cytoplasmic	29-103
GbPUB91D	Gbscaffold900.12.0	GbD13:4430893:4433096:+	1251	3	Nuclear	16-90
GbPUB92D	Gbscaffold19856.6.0	GbD13:19358275:19364503:+	3384	2	Nuclear	336-414
GbPUB93D	Gbscaffold7619.9.0	GbD13:31108458:31111019:+	1308	3	Cytoplasmic	54-128
GbPUB94D	Gbscaffold17429.5.0	GbD13:61660897:61665381:-	2511	5	Nuclear	765-836
GbPUB95D	Gbscaffold7906.10.0	scaffold7906_D01:134094:140025:+	1572	3	Nuclear	1-70
GbPUB96D	Gbscaffold9680.9.0	scaffold9680_D05:77697:82669:+	2016	2	Cytoplasmic	256-330
GbPUB97D	Gbscaffold3423.3.0	scaffold3423_D09:81623:88847:+	2658	2	Cytoplasmic	144-218; 579-653
GbPUB98D	Gbscaffold4349.11.0	scaffold4349_D12:232909:237686:+	2331	2	Nuclear	235-309
GbPUB197	Gbscaffold9910.5.0	scaffold9910:24055:26494:-	1251	3	Nuclear	16-90
GbPUB198	Gbscaffold13980.6.0	scaffold13980:213411:218683:+	2328	2	Nuclear	277-351
GbPUB199	Gbscaffold13980.7.0	scaffold13980:233155:236276:+	2097	3	Nuclear	199-273
GbPUB200	Gbscaffold15462.1.0	scaffold15462:31935:33482:+	1188	3	Nuclear	7-81
GbPUB201	Gbscaffold19898.1.0	scaffold19898:3271:4907:-	1233	3	PlasmaMembrane	7-83
GbPUB202	Gbscaffold23413.8.0	scaffold23413:85845:92085:-	3036	2	Nuclear	260-334
GbPUB203	Gbscaffold23781.2.0	scaffold23781:12887:14955:-	2043	2	Chloroplast	271-345
GbPUB204	Gbscaffold23781.1.0	scaffold23781:4928:9531:-	3516	2	Chloroplast	271-345; 762-836
GbPUB205	Gbscaffold23963.2.0	scaffold23963:50637:53216:+	2103	3	Nuclear	205-279
GbPUB206	Gbscaffold29611.7.0	scaffold29611:146779:152539:-	2352	2	Nuclear	235-309
GbPUB207	Gbscaffold42401.1.0	scaffold42401:2:2657:-	1665	3	Nuclear	181-256
GbPUB208	Gbscaffold47359.2.0	scaffold47359:7699:9985:-	1434	4	Nuclear	445-477
